# Supplementary material for: The Impact of Post-Mastectomy Radiotherapy on Survival Outcomes in Breast Cancer Patients Who Underwent Neoadjuvant Chemotherapy
Source: Cancers (Basel). 2021 Dec 9;13(24):6205. doi: 10.3390/cancers13246205 (PMC8699474; doi:10.3390/cancers13246205)
Supplement: Supplementary file 1 [file cancers-13-06205-s001.zip]

Archive with 1 entries (1 files):
- cancers-1460747-supplementary.pdf
